# Supplementary material for: Wild gelada monkeys detect emotional and prosocial cues in vocal exchanges during aggression
Source: PLoS One. 2025 May 14;20(5):e0323295. doi: 10.1371/journal.pone.0323295 (PMC12077720; doi:10.1371/journal.pone.0323295)
Supplement: S1 Dataset — (XLSX) [file pone.0323295.s003.xlsx]

## Sheet: rawdata
animal subject (ID)	type of affiliative call	sequential order	order of stimulus presentation	other omus in proximity	stimulus duration	First interest to speaker (ds)	total looking duration (ds)	mean duration per gaze (ds)	time stop feeding (ds)	self-directed behaviours (ds)
A	high	scream-affiliative call	4	1	8.199	0	0	0	0	0
A	high	affiliative call-scream	1	1	9.037	10	16	8	0	0
A	low	scream-affiliative call	2	0	14.31	0	0	0	0	0
A	low	affiliative call-scream	3	0	12.029	0	0	0	37	0
B	high	scream-affiliative call	4	0	11.586	30	5	0	147	0
B	high	affiliative call-scream	3	0	7.878	110	100	100	141	0
B	low	scream-affiliative call	1	1	11.658	26	83	0	0	0
B	low	affiliative call-scream	2	1	10.584	36	38	19	88	0
C	high	scream-affiliative call	1	0	11.034	69	69	34	178	27
C	high	affiliative call-scream	4	0	7.564	48	138	44	366	0
C	low	scream-affiliative call	3	1	11.201	15	0	0	90	0
C	low	affiliative call-scream	2	0	11.688	30	43	18	0	50
D	high	scream-affiliative call	4	0	9.347	0	0	0	88	0
D	high	affiliative call-scream	2	0	12.511	38	45	0	85	51
D	low	scream-affiliative call	3	0	10.544	15	28	14	0	0
D	low	affiliative call-scream	1	0	8.411	69	102	24	287	90
P1	high	scream-affiliative call	2	1	11.991	19	0	0	63	35
P1	high	affiliative call-scream	1	0	10.217	20	35	18	180	0
P1	low	scream-affiliative call	3	0	9.998	0	0	0	27	0
P1	low	affiliative call-scream	4	1	7.009	16	16	16	0	0
P2	high	scream-affiliative call	4	1	11.991	118	118	118	118	0
P2	high	affiliative call-scream	3	0	12.297	25	126	42	202	79
P2	low	scream-affiliative call	2	1	9.998	0	0	0	27	0
P2	low	affiliative call-scream	1	1	7.129	56	97	32	159	0
S	high	scream-affiliative call	3	1	7.646	18	18	18	73	0
S	high	affiliative call-scream	1	1	11.539	26	196	61	285	0
S	low	scream-affiliative call	2	1	11.496	0	0	0	62	0
S	low	affiliative call-scream	4	1	8.22	25	25	25	50	28
T	high	scream-affiliative call	4	0	8.502	13	7	7	85	0
T	high	affiliative call-scream	1	0	11.62	81	81	81	88	0
T	low	scream-affiliative call	2	1	10.809	4	4	4	18	25
T	low	affiliative call-scream	3	1	9.55	26	26	26	74	0
W	high	scream-affiliative call	1	1	7.523	7	27	7	153	18
W	high	affiliative call-scream	4	0	11.442	8	8	8	0	0
W	low	scream-affiliative call	3	0	8.239	45	56	0	0	88
W	low	affiliative call-scream	2	1	11.183	43	61	31	98	0
M	high	affiliative call-scream	1	0	9.89	43	48	0	147	0
M	low	scream-affiliative call	1	1	10.85	0	0	0	0	28
M	low	affiliative call-scream	4	0	8.47	0	0	0	25	0
M	high	scream-affiliative call	2	1	8.23	11	0	0	0	0

## Sheet: f0
file	f0scream	f0aff	arousal	order
D_G_1	466	250	l	n
D_G_2	456	261	l	n
D_G_3	420	237	l	n
D_G_4	429	229	l	n
D_G_5	445	221	l	n
D_G_6	405	210	l	n
D_G_7	541	261	l	n
D_G_8	543	251	l	n
D_G_9	477	277	l	n
D_G_10	328	274	l	n
G_D_1	424	205	l	v
G_D_2	422	207	l	v
G_D_3	456	212	l	v
G_D_4	475	313	l	v
G_D_5	398	203	l	v
G_D_6	300	501	l	v
G_D_7	576	196	l	v
G_D_8	553	234	l	v
G_D_9	395	231	l	v
G_D_10	493	233	l	v
D_M_1	395	286	h	n
D_M_2	662	155	h	n
D_M_3	398	351	h	n
D_M_4	460	250	h	n
D_M_5	447	210	h	n
D_M_6	411	272	h	n
D_M_7	541	220	h	n
D_M_8	495	238	h	n
D_M_9	403	243	h	n
D_M_10	480	186	h	n
M_D_1	542	311	h	v
M_D_2	420	267	h	v
M_D_3	445	279	h	v
M_D_4	537	246	h	v
M_D_5	642	252	h	v
M_D_6	476	235	h	v
M_D_7	493	219	h	v
M_D_8	486	283	h	v
M_D_9	445	248	h	v
M_D_10	480	275	h	v
